# Supplementary material for: CRISPRCasdb a successor of CRISPRdb containing CRISPR arrays and cas genes from complete genome sequences, and tools to download and query lists of repeats and spacers
Source: Nucleic Acids Res. 2019 Oct 18;48(D1):D535–44. doi: 10.1093/nar/gkz915 (PMC7145573; doi:10.1093/nar/gkz915)
Supplement: gkz915_Supplemental_Files [file gkz915_supplemental_files.zip]

Archive with 2 entries (2 files):
- Supplementary file.pdf
- Table S1.xlsx
