# Supplementary material for: CRISPRCasdb a successor of CRISPRdb containing CRISPR arrays and cas genes from complete genome sequences, and tools to download and query lists of repeats and spacers
Source: Nucleic Acids Res. 2019 Oct 18;48(D1):D535–44. doi: 10.1093/nar/gkz915 (PMC7145573; doi:10.1093/nar/gkz915)
Supplement: gkz915_Supplemental_Files [file gkz915_supplemental_files.zip › Table S1.xlsx]

## Sheet: cas_combin_type
archaea
I+III	123
I	107
III	14
CAS	8
CAS+I+III	4
CAS+I	3
V	3
IV	1
CAS+III	1
bacteria
I	4119
II	987
III	590
I+III	320
I+II	310
CAS	107
CAS+I+III	50
II+III	49
IV	39
CAS+I	38
VI	30
II+VI	24
CAS+III	19
I+II+III	12
V	12
II+V	10
I+VI	9
I+III+VI	9
I+V	6
I+IV	6
CAS+III+VI	5
CAS+II	4
CAS+I+III+V	3
CAS+I+III+VI	2
CAS+II+III+VI	2
CAS+II+III	1
CAS+II+VI	1
III+VI	1
I+II+VI	1
CAS+V	1
II+V+VI	1
I+II+V	1
CAS+I+II+III	1
CAS+VI	1

## Sheet: cas_combin_subtype
archaea
IB	65
IA+IIIB	28
IA+IIID	14
IA	14
IB+IIIB	10
ID	9
CAS	8
IA+IIIB+IIID	8
IB+IIID	7
IB+IIIC	6
IA+IB	6
ID+IIID	6
IB+IIIA	5
IIIA	5
IA+IB+IIIB	5
IIID	4
IE	3
IA+IIIA+IIIB	3
VA	3
ID+IIIA	3
IIIB	3
IA+IIIA	3
IB+IE+IIID	3
IU	3
IB+IIIC+IU	2
CAS+IB	2
IA+ID+IIIB	2
IA+IB+IIIB+IIID	2
IB+ID	2
IB+IIIB+IIID	2
IB+ID+IIIB	1
IA+IB+IIIA+IIIC	1
CAS+ID	1
IB+IC+IIIA+IIIB	1
CAS+IIIC	1
IA+IB+IIIA	1
IB+IC+IE	1
IA+ID+IIIB+IIID	1
ID+IIIB	1
IIIB+IIID	1
IB+IC	1
ID+IIIA+IIIC+IIID	1
CAS+IA+IIIB	1
ID+IIIC	1
IB+IIIC+IIID	1
IA+IB+IIID	1
CAS+IA+IIIA	1
IV	1
CAS+IA+IIIB+IIID	1
IB+IC+IIIC	1
IB+IE	1
ID+IIIA+IIID	1
ID+IE	1
ID+IE+IIID	1
IIIC+IIID	1
CAS+IA+IB+IIID	1
IB+IE+IIIA+IIIC	1
IC	1
bacteria
IE	2388
IF	576
IIC	517
IC	508
IIIA	429
IIA	410
IB	295
IC+IIA	185
CAS	107
IIIB	90
IE+IF	86
IU	83
IIB	40
IV	39
IIID	38
IB+IIIB	36
IC+IIC	32
IE+IIA	32
IC+IE	29
IB+IIID	26
IE+IU	24
IC+IF	24
IIC+VIB1	23
VIB1	20
IA	19
IIC+IIIA	19
ID	18
IB+IIC	18
IC+IIIB	17
IA+IC	17
IB+IIIA	17
IIIC	16
IIA+IIC+IIIA	15
IC+IIIA	14
IB+IC	14
IB+IIA	14
IF+IIC	14
IE+IIIA	13
IIA+IIC	12
ID+IIID	12
IB+IIIA+IIIB	11
IB+IIIB+IIID	11
VA	11
IIIB+IU	9
CAS+IE	9
IB+IIIC	9
IC+IIIB+VIB1	9
IIB+VA	9
CAS+IIIB	9
CAS+ID+IIID	9
IA+IIIB	9
CAS+IB	9
IB+IE	9
IF+IIIB	8
VIA	8
IB+IIIA+IIID	8
IE+IIIB	7
ID+IIIB	7
IC+IIID	6
IIA+IIB	6
IIID+IU	6
CAS+ID	6
CAS+IC	6
IC+IU	6
IA+IC+IIIB	5
IE+IIA+IIC+IIIA	5
IIIA+IIID	5
IE+IIC	5
CAS+IIIB+VIB1	5
IIIA+IIIB+IIID	5
IIC+IIID	5
IA+ID	5
IA+IE	5
IB+IIIA+IIIC	5
IA+IU	4
IF+IIIA	4
IIC+IIIB	4
IB+IIIB+IIIC	4
IIA+IIIA	4
IB+IIIA+IIIC+IIID	4
CAS+IB+IIID	4
CAS+IIIA	4
IB+VIC	4
IC+IE+IIID	3
IE+IF+IIIA	3
IE+IIA+IIC	3
CAS+IB+IIIA	3
CAS+IC+IIIB+VA	3
IIIA+IIIB	3
IB+IC+IIIB	3
CAS+IA	3
IB+VIA	3
CAS+IIC	3
CAS+IE+IIIA+IIIB	3
CAS+IC+IIIA	3
IE+IIID	3
IC+IV	3
IC+IE+IIC	2
IE+IIID+IU	2
ID+IIIB+IIID	2
IIB+IIC	2
IB+IC+IE	2
CAS+IF+IIIA	2
CAS+IIC+IIIB+VIB1	2
CAS+IA+ID+IIIA+IIIB	2
IB+IE+IIID	2
CAS+IE+IIIB	2
IA+ID+IIIB+IIID	2
CAS+IC+IIIB	2
CAS+ID+IIIB	2
CAS+IIIB+IIID	2
IE+IV	2
IC+IE+IIIB	2
ID+IIIA+IIIB	2
CAS+IC+IF+IIIA	2
IB+IC+IIIA	2
IC+IE+IF	2
IE+IIC+IIIA	2
IC+VA	2
IF+VA	2
IIIB+IIID	2
CAS+IIID	2
CAS+IIC+VIB1	1
CAS+IC+IIIA+IIIB	1
CAS+IC+IE+IIIB	1
IB+IC+IE+IIIA+IIIB	1
IIIA+IIIC	1
CAS+IB+IIIB	1
VIB2	1
VB	1
IB+ID+IIIA+IIID	1
IF+IIIA+IIIB	1
ID+IIIB+IIID+IU	1
IB+IE+IIIB	1
CAS+IA+IB	1
IA+ID+IU	1
IC+IF+IIIB	1
IB+IIIA+IIIB+IIIC	1
CAS+IIA+IIC	1
IE+IF+IIIB+IU	1
IC+ID+IIIA+IIIB+IIID	1
IB+IIA+IIIB+IIID	1
ID+IE+IIIB	1
IA+ID+IIIA+IIID	1
CAS+IU	1
IA+IIIA+IIID	1
ID+IE	1
IC+ID+IF+IIIA	1
IC+IE+IIIA+IIIB	1
IC+IIC+IIIA	1
IB+IC+IIIB+IIID	1
CAS+IB+IIIB+IIID+VIA	1
CAS+IC+IIIB+IU	1
CAS+IB+IIID+VIA	1
IIIC+IIID	1
IB+IC+IIIB+IIIC	1
IA+IIIB+IU	1
CAS+VIB1	1
IC+IF+IIIA+IIIC	1
CAS+ID+IIIA+IIIB+IIID	1
ID+IIIA+IIIB+IIID	1
IC+VB	1
ID+IF+IIIA+IIIB+IU	1
CAS+IC+ID	1
IIA+VIC	1
IB+VIB1	1
IB+IC+IIIA+IIID	1
CAS+ID+IIIA	1
IB+IV	1
IIC+VA	1
CAS+IIIA+IU	1
IB+IIIA+IIIB+IIID	1
IA+IB+IIIA+IIIC	1
IA+ID+IIIA	1
IC+IIIA+IIIB	1
CAS+IE+IF+IIIB+IU	1
CAS+IA+IB+IIIB+IIID+IU	1
IC+IF+IIC	1
IE+IIIA+IIIB	1
CAS+IC+IE+IU	1
IE+IIIB+IU	1
IIC+IU	1
CAS+IIIA+IIIB	1
IB+IC+IIIC+IIID	1
IC+IIIA+IIID	1
IE+IF+IU	1
IA+ID+IIIB	1
IF+IU	1
IF+IIID	1
IE+IIA+IIID	1
IIIB+IIID+IU	1
IE+IIIB+IIID	1
IE+IIIC	1
IC+IE+IIA	1
IIA+IIID	1
VIA+VIB2	1
CAS+IIC+IIIA	1
CAS+IC+IU	1
CAS+ID+IIIB+IIID	1
IF+IIC+VIA	1
CAS+ID+IIIA+IIID	1
IB+IC+IIID	1
IA+IB	1
ID+IIIA+IIID	1
IIIA+IU	1
CAS+IC+IIID	1
IE+IIA+IIIA	1
CAS+IF+IIC+IIIA	1
IIC+VA+VIB2	1
IC+IE+IIIA	1
IC+IE+VB	1
IB+IC+IE+IIID	1
CAS+VA	1
CAS+IA+IIID	1
CAS+IB+ID+IIIB	1
IB+IIIC+IIID	1
IA+IC+IIIA	1
IC+ID+IIIB	1
IF+IIA	1
IB+IIC+IIIB+IIIC+IIID	1
IB+IE+IIC	1
IIB+IIC+IIIA	1
IB+IC+IE+IIIC+IIID	1
CAS+IB+IIIA+IIIC	1
IE+IF+IIIB	1
CAS+IB+IIIB+IIID+IU	1
IC+IIA+IIC+VA	1
IC+VIA	1
IB+IIIB+IIIC+IIID	1
IIIA+VIB1	1
IB+IC+IE+IIIA	1
CAS+IIIC+IIID	1
